# Supplementary material for: Metabolic and morphological changes of an oil accumulating trebouxiophycean alga in nitrogen-deficient conditions
Source: Metabolomics. 2012 Sep 29;9(Suppl 1):178–87. doi: 10.1007/s11306-012-0463-z (PMC3580136; doi:10.1007/s11306-012-0463-z)
Supplement: Supplementary file 1 — Supplementary material 1 (XLS 85 kb) [file 11306_2012_463_MOESM1_ESM.xlsx]

## Sheet: Table ST1
The composition of A5 medium.
A5 medium	1000 ml
NaNO3	1.5 g
MgSO4・7H2O	0.10 g
KH2PO4	35 mg
K2HPO4	45 mg
Fe-EDTA	12 mg
CaCl2	6.8 mg
Metal solution*	1.0 ml
*Metal solution	100 ml
H3BO3	7.0 mg
MnSO4・5H2O	13 mg
ZnSO4・7H2O	30 mg
CuSO4・5H2O	30 mg
Na2MoO4・2H2O	0.35 mg
CoCl2・6H2O	13 mg
