# Supplementary material for: Metabolic and morphological changes of an oil accumulating trebouxiophycean alga in nitrogen-deficient conditions
Source: Metabolomics. 2012 Sep 29;9(Suppl 1):178–87. doi: 10.1007/s11306-012-0463-z (PMC3580136; doi:10.1007/s11306-012-0463-z)
Supplement: Supplementary file 2 — Supplementary material 2 (XLS 56 kb) [file 11306_2012_463_MOESM2_ESM.xlsx]

## Sheet: Table ST2
The quantities of metabolites in nitrogen-rich and -deficient conditions
The –N/+N ratios above 2.0 or below 0.5 (1/2) are indicated in bold. Ratios above 20.0 and below 0.05 (1/20) are underlined.
The significance levels (p-value) were calculated by the Mann–Whitney U-test and are indicated according to the following symbols: * = p<0.05.
ND or NA indicates not detected or not applicable, respectively.
The numbers following the abbreviations of the lipid class indicates the total carbon chain length and total degree of unsaturation.
S and T indicate the metabolite which identified using standard compound and theoretical moleclar weight, respectively.
The absolute quantity (µmol/l) or the relavite quantity to 50 µmol/l internal standard (AU) in extracts were normalized by genomic DNA content.
Lipid class abbreviations:
FAs: free fatty acids
PCs: phosphatidylcholines
PEs: phosphatidylethanolamines
PGs: phosphatidylglycerols
PSs: phosphatidylserines
MGDGs: monogalactosyldiacylglycerols
DGDGs: digalactosyldiacylglycerols
SQDGs: sulfoquinovosyldiacylglycerols
DAGs: diacylglycerols
TAGs: triacylglycerols
#: The accumulated quantities in each lipid class were used for Fig. 2.
n = 5 for each culture condition.
		+N			-N
KEGG ID	Metabolite	Mean	SD		Mean	SD		U-test	-N/+N	Notation on Fig. 2	Identification	Quantitation
C11118	1-Methyl-2-pyrrolidone	66.96	30.85		16.37	2.26		*	0.24	–	S	Absolute
C02774	10-Hydroxydecanoate	0.11	0.03		0.02	0.01		*	0.23	–	S	Absolute
C02261	2-Aminobutyrate	2.78	1.19		0.17	0.02		*	0.06	–	S	Absolute
C06369	2-Deoxyglucose 6-phosphate	0.11	0.1		0.04	0.04			0.39	–	S	Absolute
C01546	2-Furoate	ND	NA		0.1	0.22			NA	–	S	Absolute
C03264	2-Hydroxy-4-methylpentanoate	ND	NA		0.18	0.03		*	NA	–	S	Absolute
C05984	2-Hydroxybutyrate	0.15	0.15		0.08	0.01			0.53	–	S	Absolute
-	2-Hydroxyisobutyrate	0.18	0.19		0.05	0.03			0.29	–	S	Absolute
-	2-Hydroxyoctanoate	0.18	0.04		0.01	0.01		*	0.049	–	S	Absolute
-	2-Hydroxypentanoate	7.37	3.85		ND	NA		*	NA	–	S	Absolute
C02504	2-Isopropylmalate	0.33	0.16		0.11	0.03		*	0.35	114	S	Absolute
C00026	2-Oxoglutarate	12	2.06		28.88	7.34		*	2.41	1	S	Absolute
C00141	2-Oxoisopentanoate	0.06	0.14		0.3	0.07			4.6	2	S	Absolute
C06325	2-Quinolinecarboxylate	ND	NA		0.11	0.04		*	NA	–	S	Absolute
C03030	2,4-Dihydroxypyrimidine-5-carboxylate	0.43	0.44		ND	NA			NA	–	S	Absolute
C01198	3-(2-Hydroxyphenyl) propionate	5.9	2.66		0.29	0.13		*	0.05	–	S	Absolute
C03761	3-Hydroxy-3-methylglutarate	0.19	0.07		0.07	0.01		*	0.38	–	S	Absolute
C01089	3-Hydroxybutyrate	2.55	0.69		2.71	1.37			1.07	4	S	Absolute
C01013	3-Hydroxypropionate	4.93	1.32		ND	NA		*	NA	4	S	Absolute
C08262	3-Methylbutanoate	2.82	1.36		ND	NA		*	NA	–	S	Absolute
C01152	3-Methylhistidine	ND	NA		0.12	0.01		*	NA	–	S	Absolute
C05629	3-Phenyllactate	4.67	2.37		0.27	0.13		*	0.057	–	S	Absolute
C05629	3-Phenylpropionate	4.34	1.27		0.88	0.15		*	0.2	–	S	Absolute
C00197	3-Phosphoglycerate	3.95	1.68		4.68	0.59			1.19	5	S	Absolute
C02642	3-Ureidopropionate	ND	NA		0.25	0.15			NA	6	S	Absolute
C02129	4-Acetylbutyrate	1.38	0.61		0.32	0.04		*	0.23	–	S	Absolute
C00811	4-Coumarate	21.84	6.35		2.46	1.02		*	0.11	108	S	Absolute
C05562	4-Hydroxymethylimidazole	ND	NA		0.16	0.03		*	NA	–	S	Absolute
C00233	4-Methyl-2-oxopentanoate	0.88	0.23		1.69	0.3		*	1.92	7	S	Absolute
-	4-Oxopentanoate	2.24	1.01		0.54	0.12		*	0.24	–	S	Absolute
C02236	4-Sulfobenzoate	0.15	0.08		0.13	0.23			0.85	–	S	Absolute
C04677	5-Aminoimidazole-4-carboxamide ribotide	ND	NA		0.03	0.06			NA	9	S	Absolute
C00430	5-Aminolevulinate	0.15	0.14		0.12	0.02			0.8	10	S	Absolute
C05660	5-Methoxy-3-indoleaceate	2.07	1.54		0.09	0.2			0.043	–	S	Absolute
C00440	5-Methyltetrahydrofolate	ND	NA		0.71	0.08		*	NA	11	S	Absolute
C00170	5-Methylthioadenosine	0.13	0.08		0.02	0.02			0.13	12	S	Absolute
C02237	5-Oxoproline	22.86	16.94		1.37	0.13		*	0.06	–	S	Absolute
C03114	5,6-Dimethylbenzimidazole	0.11	0.05		0.03	0.01		*	0.27	8	S	Absolute
C06103	6-Hydroxyhexanoate	ND	NA		0.1	0.1			NA	–	S	Absolute
C00345	6-Phosphogluconate	0.02	0.05		0.11	0.05			5.02	13	S	Absolute
C00024	Acetyl CoA	0.16	0.14		0.36	0.11			2.18	14	S	Absolute
C01996	Acetylcholine	0.01	0.02		ND	NA			NA	–	S	Absolute
C00147	Adenine	0.93	0.31		0.13	0.02		*	0.13	15	S	Absolute
C00212	Adenosine	0.98	0.39		0.14	0.04		*	0.14	16	S	Absolute
C03794	Adenylosuccinate	0.17	0.16		0.06	0.05			0.34	17	S	Absolute
C06104	Adipate	0.95	0.2		0.28	0.05		*	0.3	120	S	Absolute
C00008	ADP	10.78	4.81		2.77	0.32		*	0.26	115	S	Absolute
C00179	Agmatine	0.01	0.02		ND	NA			NA	18	S	Absolute
C00993	Ala-Ala	0.32	0.23		0.02	0.03			0.066	–	S	Absolute
C00041	Alanine	433.67	91.54		63.95	12.18		*	0.15	Ala	S	Absolute
C00499	Allantoate	19.6	13.24		0.41	0.08		*	0.021	Allantoate	S	Absolute
C00956	alpha-Aminoadipate	25.44	19.83		0.99	0.23		*	0.039	alpha-Aminoadipate	S	Absolute
C00020	AMP	21.05	10.25		10.9	1.7			0.52	116	S	Absolute
C00062	Arginine	118.94	27.11		1.55	0.4		*	0.013	Arg	S	Absolute
C03406	Argininosuccinate	1.17	0.77		ND	NA			NA	19	S	Absolute
C00152	Asparagine	187.35	68.99		3.04	0.32		*	0.016	Asn	S	Absolute
C00049	Aspartate	79.42	43.43		3.51	1.04		*	0.044	Asp	S	Absolute
C00002	ATP	9.04	4.42		3.45	0.89		*	0.38	102	S	Absolute
C08261	Azelate	3.01	0.82		0.59	0.11		*	0.2	–	S	Absolute
C00180	Benzoate	29.13	14.76		7.89	1.12		*	0.27	20	S	Absolute
C00099	beta-Ala	2.57	0.67		0.43	0.05		*	0.17	95	S	Absolute
C05341	beta-Ala-Lys	2.63	1.28		ND	NA		*	NA	–	S	Absolute
C02094	beta-Carotene	57.41	17.27		6.45	1.4		*	0.11	98	S	Absolute
C00719	Betaine	0.17	0.37		ND	NA			NA	22	S	Absolute
C00246	Butanoate	0.96	1.33		ND	NA			NA	104	S	Absolute
C01672	Cadaverine	0.07	0.08		ND	NA			NA	23	S	Absolute
C00438	Carbamoylaspartate	1.16	0.47		ND	NA		*	NA	24	S	Absolute
C00318	Carnitine	ND	NA		0.01	0.01			NA	–	S	Absolute
C00112	CDP	0.31	0.08		0.07	0.01		*	0.23	25	S	Absolute
C08476	Chelidonate	0.6	0.24		0.14	0.01		*	0.24	–	S	Absolute
C05306	Chlorophyll a	260.42	66.58		27.1	7.53		*	0.1	117	T	Relative
C05307	Chlorophyll b	39.02	15.55		3.5	1.01		*	0.09	–	T	Relative
C00417	cis-Aconitate	1.07	0.55		0.52	0.26			0.48	26	S	Absolute
C02226	Citraconate	0.11	0.05		0.04	0		*	0.33	–	S	Absolute
C02614	Citramalate	0.44	0.16		0.38	0.05			0.87	27	S	Absolute
C00158	Citrate	13.56	8.19		204.37	39.74		*	15.08	28	S	Absolute
C00327	Citrulline	9.69	2.47		0.2	0.16		*	0.02	Citrulline	S	Absolute
C00055	CMP	1.38	0.59		0.27	0.05		*	0.2	29	S	Absolute
C00010	CoA	0.08	0.11		ND	NA			NA	30	S	Absolute
C00063	CTP	0.24	0.08		0.02	0.02		*	0.076	31	S	Absolute
C06578	Cumate	2.87	1.34		ND	NA		*	NA	–	S	Absolute
C02291	Cystathionine	0.2	0.44		ND	NA			NA	32	S	Absolute
C00506	Cysteate	0.13	0.09		ND	NA			NA	33	S	Absolute
C00606	Cysteine sulfinate	0.16	0.16		ND	NA			NA	34	S	Absolute
-	Cysteine-glutathione disulphide	ND	NA		1.15	0.28		*	NA	–	S	Absolute
C00475	Cytidine	0.35	0.22		0.08	0.02			0.23	35	S	Absolute
C00380	Cytosine	0.11	0.17		0.04	0.02			0.34	36	S	Absolute
(C00641)	DAG34:1	68.26	27.54		169.77	17.18		*	2.49	DAGs#	T	Relative
(C00641)	DAG34:2	29.39	5.99		43.41	3.38		*	1.48	DAGs#	T	Relative
(C00641)	DAG34:3	26.66	8.14		31.99	2.39			1.2	DAGs#	T	Relative
(C00641)	DAG34:4	5.81	2.01		10.08	0.83		*	1.74	DAGs#	T	Relative
(C00641)	DAG34:6	7.26	1.73		6.29	1.28			0.87	DAGs#	T	Relative
(C00641)	DAG36:1	30.46	16.17		46.03	15.77			1.51	DAGs#	T	Relative
(C00641)	DAG36:2	44.11	29.35		245.78	32.15		*	5.57	DAGs#	S	Relative
(C00641)	DAG36:3	20.81	7.66		72.32	4.9		*	3.47	DAGs#	T	Relative
(C00641)	DAG36:4	15.67	5.55		77.86	5.58		*	4.97	DAGs#	T	Relative
(C00641)	DAG36:5	5.7	1.41		10.12	1.47		*	1.77	DAGs#	T	Relative
(C00641)	DAG36:6	2.87	0.85		3.98	0.73			1.39	DAGs#	T	Relative
C01571	Decanoate	0.72	1.03		ND	NA			NA	–	S	Absolute
C01909	Desthiobiotin	0.29	0.4		ND	NA			NA	37	S	Absolute
(C06040)	DGDG34:1	53.31	17.53		9.76	1.73		*	0.18	DGDGs#	T	Relative
(C06040)	DGDG34:2	203.69	98.69		77.1	10.09		*	0.38	DGDGs#	T	Relative
(C06040)	DGDG34:3	316.86	87.69		107.17	20.25		*	0.34	DGDGs#	T	Relative
(C06040)	DGDG34:4	54.01	14.53		7.43	1.41		*	0.14	DGDGs#	T	Relative
(C06040)	DGDG34:5	88.93	14.93		13.56	2.49		*	0.15	DGDGs#	T	Relative
(C06040)	DGDG34:6	447.35	125.88		86.8	22.71		*	0.19	DGDGs#	T	Relative
(C06040)	DGDG36:3	6.39	2.08		1.33	0.25		*	0.21	DGDGs#	T	Relative
(C06040)	DGDG36:4	21.95	10.33		6.22	1.03		*	0.28	DGDGs#	T	Relative
(C06040)	DGDG36:5	43.65	19.26		7.74	0.86		*	0.18	DGDGs#	T	Relative
(C06040)	DGDG36:6	97.11	22.55		12.66	0.85		*	0.13	DGDGs#	T	Relative
C06772	Diethanolamine	ND	NA		0.06	0.12			NA	–	S	Absolute
C00337	Dihydroorotate	0.63	0.09		0.09	0.05		*	0.14	39	S	Absolute
C00111	Dihydroxyacetone phosphate	2.62	1.75		6.19	1.31			2.36	38	S	Absolute
C02678	Dodecanedioate	0.08	0.02		0.01	0.01		*	0.15	–	S	Absolute
C00363	dTDP	0.03	0.05		ND	NA			NA	40	S	Absolute
C00364	dTMP	0.09	0.06		ND	NA			NA	41	S	Absolute
C00346	Ethanolamine phosphate	1.23	0.42		ND	NA		*	NA	105	S	Absolute
C02679	FA12:0	45.62	25.8		8.46	0.65		*	0.19	–	S	Relative
-	FA13:0	6.07	2.2		1.29	0.23		*	0.21	–	S	Relative
-	FA14:0	210.21	114.02		44.96	3.4		*	0.21	–	S	Relative
-	FA15:0	18.12	8.86		4.29	0.31		*	0.24	–	S	Relative
C00249	FA16:0	1397.8	670.59		338.32	26.05		*	0.24	101	S	Relative
-	FA17:0	40.97	19.91		10.46	0.46		*	0.26	–	S	Relative
-	FA18:0	2790.66	1215.21		647.49	80.33		*	0.23	–	S	Relative
-	FA18:1	627.5	329.93		119.99	44.57		*	0.19	–	S	Relative
C01595	FA18:2	72.07	36.87		12.23	3.81		*	0.17	122	S	Relative
C06426	FA18:3	12.65	7.6		2.01	0.22			0.16	123	S	Relative
-	FA19:0	5.26	4.2		1.52	0.14			0.29	–	S	Relative
-	FA20:0	74.06	26.02		37.15	8.68		*	0.5	–	S	Relative
-	FA20:1	42.82	22.09		7.7	0.97		*	0.18	–	S	Relative
-	FA22:1	2569.84	1323.32		420.73	93.63		*	0.16	–	S	Relative
-	FA22:2	17.66	9.26		3.2	0.37		*	0.18	–	T	Relative
-	FA9:0	13.03	7.91		3.18	0.42		*	0.24	–	S	Relative
C00095	Fructose	ND	NA		0.1	0.8		*	NA	95	S	Absolute
C00354	Fructose 1,6-diphosphate	0.28	0.23		2.99	1.92		*	10.61	42	S	Absolute
C00085	Fructose 6-phosphate	3.95	1.84		5.45	0.83			1.38	43	S	Absolute
C00122	Fumarate	8.11	1.16		2.16	0.84		*	0.27	44	S	Absolute
C00334	GABA	185.34	58.83		63.01	35.58		*	0.34	46	S	Absolute
-	gamma-Butyrobetaine	0.01	0.03		ND	NA			NA	–	S	Absolute
C00669	gamma-Glu-cys	2.25	2.09		ND	NA			NA	47	S	Absolute
C01035	gamma-Guanidinobutyrate	0.16	0.11		0.02	0.03			0.12	–	S	Absolute
C00035	GDP	0.86	0.42		0.09	0.09		*	0.11	48	S	Absolute
C01425	Glu-Glu	0.49	0.22		ND	NA		*	NA	–	S	Absolute
C00257	Gluconate	14.53	11.72		5.82	1.94			0.4	49	S	Absolute
C00031	Glucose	1.82	11.22		2.57	7.63			1.41	94	S	Absolute
C00103	Glucose 1-phosphate	1.34	0.54		1.49	0.41			1.11	21	S	Absolute
C00092	Glucose 6-phosphate	12.27	4.42		17.43	2.21			1.42	45	S	Absolute
C00025	Glutamate	1230.49	237.38		150.39	45.81		*	0.12	Glu	S	Absolute
C00064	Glutamine	121.87	23.44		1.88	0.78		*	0.015	Gln	S	Absolute
C00489	Glutarate	0.69	0.24		0.13	0.03		*	0.19	–	S	Absolute
C00127	Glutathione(oxidized form)	65.62	24.25		27.16	3.17		*	0.41	–	S	Absolute
C00051	Glutathione(reduced form)	58.19	15.23		1.22	1.84		*	0.021	Glutathione(reduced)	S	Absolute
C02037	Gly-Gly	0.43	0.27		ND	NA			NA	–	S	Absolute
C02155	Gly-Leu	0.7	0.26		0.11	0.01		*	0.15	–	S	Absolute
C00258	Glycerate	6.09	1.98		2.93	0.64		*	0.48	50	S	Absolute
C00093	Glycerophosphate	11.9	6.83		29.75	2.09		*	2.5	51	S	Absolute
C00670	Glycerophosphorylcholine	3.42	2.01		4.74	0.53			1.39	–	S	Absolute
C00037	Glycine	70.23	29.96		8.82	3.92		*	0.13	Gly	S	Absolute
C00160	Glycolate	12.11	4.38		3.56	0.62		*	0.29	52	S	Absolute
C00048	Glyoxylate	2.55	0.75		1.14	0.31		*	0.45	53	S	Absolute
C00144	GMP	2.75	1.28		1.01	0.14		*	0.37	54	S	Absolute
C00044	GTP	1.27	0.89		0.41	0.04		*	0.32	55	S	Absolute
C00242	Guanine	0.57	0.27		0.01	0.03		*	0.025	Guanine	S	Absolute
C00387	Guanosine	0.51	0.32		0.14	0.02			0.28	56	S	Absolute
-	Heptanoate	1.89	0.5		ND	NA		*	NA	–	S	Absolute
C01585	Hexanoate	ND	NA		0.03	0.07			NA	–	S	Absolute
C00135	Histidine	1.81	0.44		4.62	1.32		*	2.55	His	S	Absolute
C00263	Homoserine	1.21	0.43		ND	NA		*	NA	57	S	Absolute
C01015	Hydroxyproline	14.05	5.59		1.55	0.35		*	0.11	–	S	Absolute
C00519	Hypotaurine	0.62	0.61		0.22	0.13			0.36	58	S	Absolute
C00130	IMP	0.58	0.29		0.24	0.13			0.41	59	S	Absolute
C00954	Indole-3-acetate	1.35	0.81		0.24	0.33			0.18	60	S	Absolute
C00955	Indole-3-ethanol	ND	NA		0.11	0.11			NA	–	S	Absolute
C00294	Inosine	0.11	0.24		ND	NA			NA	61	S	Absolute
C05123	Isethionate	0.2	0.12		0.02	0.03			0.093	–	S	Absolute
C02787	Isobutylamine	ND	NA		1.42	0.22		*	NA	–	S	Absolute
C00311	Isocitrate	0.87	0.31		4.11	0.56		*	4.72	62	S	Absolute
C00407	Isoleucine	3.62	0.81		2.01	0.27		*	0.55	Ile	S	Absolute
C03194	Isopropanolamine	0.05	0.11		0.01	0.02			0.16	–	S	Absolute
C00490	Itaconate	0.08	0.08		0.04	0.02			0.51	–	S	Absolute
C00186	Lactate	202	72.73		390.4	77.21		*	1.93	121	S	Absolute
C02679	Laurate	13.52	5.87		0.49	0.22		*	0.036	-	S	Absolute
C00123	Leucine	10.86	2.81		2.61	0.13		*	0.24	Leu	S	Absolute
C03212	Lumazine	2.32	3.74		1.23	0.15			0.53	–	S	Absolute
C08601	Lutein	36.46	11.26		5.93	1.43		*	0.16	99	S	Relative
C00047	Lysine	13.24	3.48		6.9	3.22			0.52	Lys	S	Absolute
C00149	Malate	47.92	20.14		84.74	11.46		*	1.77	64	S	Absolute
C00383	Malonate	3.03	0.67		1.04	0.09		*	0.34	–	S	Absolute
C00208	Maltose	0.13	1.01		0.3	1.83			2.29	97	S	Absolute
C03570	Mannosamine	1.14	0.78		ND	NA		*	NA	–	S	Absolute
C08143	Metformin	0.01	0.01		ND	NA			NA	–	S	Absolute
C00073	Methionine	3.89	1.01		1.66	0.19		*	0.43	Met	S	Absolute
C02989	Methionine sulfoxide	0.11	0.24		0.17	0.1			1.58	–	S	Absolute
C02704	Methyl sulfate	0.35	0.35		0.04	0		*	0.11	–	S	Absolute
(C04046)	MGDG32:0	7.57	1.34		5.51	0.71			0.73	MGDGs#	T	Relative
(C04046)	MGDG32:1	11.62	4.74		6.77	1.1			0.58	MGDGs#	T	Relative
(C04046)	MGDG34:0	41.48	5.53		36.06	2.44			0.87	MGDGs#	T	Relative
(C04046)	MGDG34:1	27.17	4.6		22.44	6.26			0.83	MGDGs#	T	Relative
(C04046)	MGDG34:2	43.65	14.79		16.94	3.8		*	0.39	MGDGs#	T	Relative
(C04046)	MGDG34:3	142.98	27.81		19.36	2.62		*	0.14	MGDGs#	T	Relative
(C04046)	MGDG34:4	264.63	58.07		32.84	5.65		*	0.12	MGDGs#	T	Relative
(C04046)	MGDG34:5	436.97	93.37		65.28	7.82		*	0.15	MGDGs#	T	Relative
(C04046)	MGDG34:6	2190.96	486.4		576.33	73.02		*	0.26	MGDGs#	T	Relative
(C04046)	MGDG36:2	4.08	2.59		2.76	0.46			0.68	MGDGs#	T	Relative
(C04046)	MGDG36:3	9.82	4.56		3.02	0.47		*	0.31	MGDGs#	T	Relative
(C04046)	MGDG36:4	24.75	9.62		5.59	1.06		*	0.23	MGDGs#	T	Relative
(C04046)	MGDG36:5	46.63	16.02		6.87	1.31		*	0.15	MGDGs#	T	Relative
(C04046)	MGDG36:6	189.55	60.98		15.53	2.07		*	0.082	MGDGs#	T	Relative
C01807	Mucate	11.41	7.89		ND	NA		*	NA	–	S	Absolute
C01073	N-Acetyl-beta-alanine	0.51	0.21		ND	NA		*	NA	–	S	Absolute
C00140	N-Acetylglucosamine	2.37	1.61		0.52	0.48			0.22	–	S	Absolute
C04256	N-Acetylglucosamine 1-phosphate	2.25	1.04		0.36	0.06		*	0.16	–	S	Absolute
C00357	N-Acetylglucosamine 6-phosphate	1.63	0.65		0.44	0.03		*	0.27	–	S	Absolute
C00624	N-Acetylglutamate	7.15	1.96		0.34	0.23		*	0.047	N-Acetylglutamate	S	Absolute
C02997	N-Acetylhistidine	0.03	0.06		0.02	0.02			0.97	–	S	Absolute
C02712	N-Acetylmethionine	0.02	0.05		ND	NA			NA	–	S	Absolute
C00437	N-Acetylornithine	0.51	0.18		0.03	0.03		*	0.056	65	S	Absolute
C05829	N-Carbamylglutamate	0.22	0.11		ND	NA		*	NA	–	S	Absolute
C02727	N-epsilon-Acetyllysine	0.12	0.16		0.23	0.04			1.96	–	S	Absolute
C01044	N-Formylaspartate	0.04	0.1		ND	NA			NA	–	S	Absolute
C03145	N-Formylmethionine	1.91	1.02		4.43	0.53		*	2.32	–	S	Absolute
C01046	N-Methylglutamate	0.13	0.29		ND	NA			NA	–	S	Absolute
C01029	N8-Acetylspermidine	0.03	0.03		0	0			0.057	–	S	Absolute
C00003	NAD+	4.12	0.76		3.03	0.37			0.74	106	S	Absolute
C00004	NADH	1.39	1.3		ND	NA			NA	110	S	Absolute
C00006	NADP+	0.27	0.18		0.28	0.18			1.03	113	S	Absolute
C00005	NADPH	0.99	0.57		0.36	0.17			0.36	111	S	Absolute
C00153	Nicotinamide	0.81	0.47		0.15	0.02		*	0.18	103	S	Absolute
C00253	Nicotinate	2.44	1.28		0.64	0.11		*	0.26	66	S	Absolute
C00745	Nicotine	ND	NA		0.01	0.02			NA	67	S	Absolute
C02571	O-Acetylcarnitine	0.01	0.01		ND	NA			NA	–	S	Absolute
C00979	O-Acetylserine	ND	NA		0.14	0.08			NA	109	S	Absolute
C01005	O-Phosphoserine	0.15	0.03		ND	NA		*	NA	68	S	Absolute
C06423	Octanoate	3.55	1.27		ND	NA		*	NA	–	S	Absolute
-	Ophthalmate	0.47	0.45		ND	NA			NA	–	S	Absolute
C00077	Ornithine	2.81	1.18		0.07	0.04		*	0.025	Ornithine	S	Absolute
C00864	Pantothenate	0.88	0.15		0.51	0.08		*	0.59	69	S	Absolute
(C00157)	PC32:3	33.29	11.01		34.46	4.49			1.04	PCs#	T	Relative
(C00157)	PC32:5	7.56	2.02		2.71	0.36		*	0.36	PCs#	T	Relative
(C00157)	PC32:6	7.71	3.97		1.44	0.16		*	0.19	PCs#	T	Relative
(C00157)	PC34:3	42.94	6.86		60.22	6.34		*	1.4	PCs#	T	Relative
(C00157)	PC34:4	59.9	6.29		54.34	3.82			0.91	PCs#	T	Relative
(C00157)	PC34:5	51	1.62		24.1	2		*	0.47	PCs#	T	Relative
(C00157)	PC34:6	21.58	10.65		6	0.55		*	0.28	PCs#	T	Relative
(C00157)	PC36:5	10.9	2.3		6.54	0.98		*	0.6	PCs#	T	Relative
(C00157)	PC36:6	22.3	4.02		20.8	1.39			0.93	PCs#	T	Relative
(C00350)	PE34:2	4.48	1.09		1.8	0.25		*	0.4	PEs#	T	Relative
(C00350)	PE36:3	9.65	2.56		3.46	0.69		*	0.36	PEs#	T	Relative
(C00350)	PE36:4	18.98	3.22		5.86	0.88		*	0.31	PEs#	T	Relative
(C00350)	PE36:5	11.73	1.68		2.33	0.31		*	0.2	PEs#	T	Relative
C01601	Pelargonate	5.75	2.37		ND	NA		*	NA	–	S	Absolute
C00803	Pentanoate	1.47	0.49		ND	NA		*	NA	–	S	Absolute
(C00344)	PG34:3	6.39	3.8		2.33	0.4			0.36	PGs#	T	Relative
(C00344)	PG34:4	4.45	2.14		0.76	0.34		*	0.17	PGs#	T	Relative
(C00344)	PG36:4	7.23	1.71		2.42	0.27		*	0.33	PGs#	T	Relative
(C00344)	PG36:5	8.44	2.87		1.49	0.19		*	0.18	PGs#	T	Relative
C05598	Phenaceturate	ND	NA		0.18	0.06		*	NA	–	S	Absolute
C05332	Phenethylamine	0.04	0.08		0.04	0.03			1.17	–	S	Absolute
C00079	Phenylalanine	5.25	0.84		2.08	0.35		*	0.4	Phe	S	Absolute
C00074	Phosphoenolpyruvate	2.08	0.94		1.12	0.05			0.54	70	S	Absolute
C00588	Phosphorylcholine	1.15	1.16		0.26	0.17			0.23	107	S	Absolute
C01606	Phthalate	0.27	0.12		0.05	0		*	0.19	112	S	Absolute
C02656	Pimelate	0.34	0.08		0.08	0.02		*	0.24	71	S	Absolute
C00408	Pipecolate	0.21	0.13		0.46	0.09		*	2.16	72	S	Absolute
C01746	Piperidine	0.02	0.03		0.04	0.01			1.57	–	S	Absolute
C00148	Proline	142.53	38.11		2.9	0.65		*	0.02	Pro	S	Absolute
C00163	Propionate	8.66	5.75		ND	NA		*	NA	73	S	Absolute
C00119	PRPP	ND	NA		0.02	0.04			NA	74	S	Absolute
(C02737)	PS32:0	17.26	7.78		3.27	0.39		*	0.19	PSs#	T	Relative
(C02737)	PS36:2	11.45	4.26		2.07	0.17		*	0.18	PSs#	T	Relative
C00134	Putrescine(1,4-Butanediamine)	0.75	0.64		ND	NA			NA	75	S	Absolute
C00250	Pyridoxal	0.41	0.17		0.16	0.04		*	0.39	76	S	Absolute
C00647	Pyridoxamine 5'-phosphate	0.1	0.22		ND	NA			NA	77	S	Absolute
C00314	Pyridoxine	0.01	0.02		ND	NA			NA	78	S	Absolute
C00022	Pyruvate	14.58	2.91		44.4	4.65		*	3.05	79	S	Absolute
C00296	Quinate	1.95	0.78		2.73	0.92			1.4	–	S	Absolute
C00117	Ribose 5-phosphate	0.31	0.1		0.16	0.09			0.5	80	S	Absolute
C01182	Ribulose 1,5-bisphosphate	0.04	0.09		0.59	0.45		*	15.49	81	S	Absolute
C00199	Ribulose 5-phosphate	0.49	0.26		0.66	0.43			1.33	82	S	Absolute
C00021	S-Adenosylhomocysteine	0.97	0.22		0.41	0.06		*	0.42	83	S	Absolute
C03451	S-Lactoylglutathione	0.12	0.26		ND	NA			NA	–	S	Absolute
C00019	S‐Adenosylmethionine	0.79	0.3		0.33	0.15		*	0.42	84	S	Absolute
C08277	Sebacate	0.24	0.05		0.06	0.01		*	0.24	–	S	Absolute
C05382	Sedoheptulose 7-phosphate	1.58	0.67		2.62	0.61			1.65	119	S	Absolute
C00065	Serine	195.23	123.64		16.55	11.2		*	0.085	Ser	S	Absolute
C00493	Shikimate	0.7	0.72		1.2	0.49			1.71	85	S	Absolute
(C13508)	SQDG36:0	3.94	0.65		1.88	0.28		*	0.48	SQDGs#	T	Relative
(C13508)	SQDG36:1	14.1	1.59		4.46	0.38		*	0.32	SQDGs#	T	Relative
(C13508)	SQDG40:2	53.87	19.82		4.14	1.12		*	0.077	SQDGs#	T	Relative
C00042	Succinate	48.85	16.93		18.18	2.58		*	0.37	86	S	Absolute
C00089	Sucrose	0.94	7.43		2.51	7.22		*	2.67	96	S	Absolute
C10833	Syringate	0.68	0.36		0.09	0.01		*	0.14	–	S	Absolute
(C00422)	TAG50:6	5.51	4.97		70.51	11.21		*	12.81	TAGs#	T	Relative
(C00422)	TAG50:7	2.82	2.6		6.94	1.25			2.46	TAGs#	T	Relative
(C00422)	TAG52:1	6.03	5.36		651.01	245.63		*	107.94	TAGs#	T	Relative
(C00422)	TAG52:3	39.47	37.8		1191.05	350.5		*	30.17	TAGs#	T	Relative
(C00422)	TAG52:4	52.27	50.73		1255.36	143.09		*	24.02	TAGs#	T	Relative
(C00422)	TAG52:5	34.26	34.05		455.69	67.62		*	13.3	TAGs#	T	Relative
(C00422)	TAG52:6	16.44	14.58		128.92	13.7		*	7.84	TAGs#	T	Relative
(C00422)	TAG52:7	13.58	11.95		120.05	14.29		*	8.84	TAGs#	T	Relative
(C00422)	TAG52:8	4.71	3.24		24.66	2.03		*	5.24	TAGs#	T	Relative
(C00422)	TAG52:9	6.98	3.91		70.11	4.74		*	10.05	TAGs#	T	Relative
(C00422)	TAG54:2	8.54	7.85		1007.7	266.46		*	118	TAGs#	T	Relative
(C00422)	TAG54:5	66.6	72.16		1100.47	539.02		*	16.52	TAGs#	T	Relative
(C00422)	TAG54:6	20.12	20.41		302.06	21.02		*	15.01	TAGs#	S	Relative
(C00422)	TAG54:7	11.97	11.72		134.01	11.38		*	11.19	TAGs#	T	Relative
(C00422)	TAG54:8	2.74	2.68		4.44	0.62			1.62	TAGs#	T	Relative
(C00422)	TAG56:3	6.45	6.09		118.79	17.86		*	18.42	TAGs#	T	Relative
(C00422)	TAG56:5	3.24	2.86		22.62	1.67		*	6.98	TAGs#	T	Relative
C00245	Taurine	1.4	0.83		0.1	0.14			0.071	87	S	Absolute
C06337	Terephthalate	0.28	0.16		0.06	0.01		*	0.22	–	S	Absolute
C00378	Thiamine	0.32	0.73		1.18	0.33			3.63	88	S	Absolute
C01081	Thiamine monophosphate	ND	NA		0.08	0.18			NA	89	S	Absolute
C01620	Threonate	16.93	5.28		4.55	1.12		*	0.27	–	S	Absolute
C00188	Threonine	33.73	5.54		7.48	1.05		*	0.22	Thr	S	Absolute
C00423	trans-Cinnamate	29.94	5		4.45	0.97		*	0.15	90	S	Absolute
C01083	Trehalose	0.04	0.14		0.03	0.11		*	0.71	–	S	Absolute
C00689	Trehalose 6-phosphate	11.58	3.02		7.54	0.54			0.65	–	S	Absolute
C06771	Triethanolamine	0.45	0.17		0.13	0.03		*	0.3	–	S	Absolute
C00078	Trtptophan	1.66	0.32		11.22	1.17		*	6.77	Trp	S	Absolute
C00483	Tyramine	0.09	0.13		0	0.01			0.054	–	S	Absolute
C00082	Tyrosine	4.5	1.52		3.6	0.18			0.8	Tyr	S	Absolute
C03404	Tyrosine methyl ester	6.12	2.78		ND	NA		*	NA	–	S	Absolute
-	Undecanoate	0.28	0.14		ND	NA		*	NA	–	S	Absolute
C00106	Uracil	4.62	4.37		1.53	0.89			0.33	91	S	Absolute
C00785	Urocanate	0.54	0.61		0.1	0.09			0.18	92	S	Absolute
C00075	UTP	0.85	0.48		0.16	0.05		*	0.19	93	S	Absolute
C00183	Valine	19.39	6.23		4.72	0.3		*	0.24	Val	S	Absolute
C06098	Zeaxanthin	13.88	3.79		6.56	0.93		*	0.47	100	S	Relative
