# Supplementary material for: Metabolic and morphological changes of an oil accumulating trebouxiophycean alga in nitrogen-deficient conditions
Source: Metabolomics. 2012 Sep 29;9(Suppl 1):178–87. doi: 10.1007/s11306-012-0463-z (PMC3580136; doi:10.1007/s11306-012-0463-z)
Supplement: Supplementary file 3 — Supplementary material 3 (XLS 37 kb) [file 11306_2012_463_MOESM3_ESM.xlsx]

## Sheet: Table ST3
name	m/z	mt
Chl a	893.543	28.5898
DV Chl a	891.527	28.3288
Chl b	907.522	24.6871
DV Chl b	905.506
Chl c2	609.198	3.4439
Chl c3	375.17	2.7615
Pheophorbide a	593.276	3.4531
Pheophytin a	871.573	28.6408
α-tocopherol	453.37
γ-tocopherol	416.365	23.5155
Cyanocobalamin	1377.56
Vitamin D3	407.328
Vitamin K1	451.357	26.8183
Vitamin K2	467.292	22.93
Flavanone Hydrazone	239.118	3.5767
Bavachinin A	339.159	5.4802
α-Carotene	536.438	35.0411
β-Carotene	536.438	34.928
Echinenone	551.425	28.4226
β-Cryptoxanthin	553.44	27.9032
Canthaxanthin	564.396
Alloxanthin	565.404	16.5823
Antheraxanthin	585.43	15.7
Zeaxanthin	591.417
Lutein	551.425	18.8236
Astaxanthin	597.394	13.1942
Violaxanthin	601.425	13.5469
Rutin	633.143
Fucoxanthin	641.42	12.1628
Stigmasterol	435.36	21.3961
β-Sitosterol	437.375	21.9513
Campesterol	423.36	21.2822
MG12:0	297.204	9.1297
MG14:0	325.235	11.6242
MG16:0	353.266	14.1354
MG18:0	381.298	16.6467
MG20:0	409.329
MG12:1	295.188
MG14:1	323.219
MG16:1	351.251
MG18:1	379.282	15.0644
MG20:1	407.313
MG12:2	293.172
MG14:2	321.204
MG16:2	349.235
MG18:2	377.266
MG20:2	405.298
MG12:3	291.157
MG14:3	319.188
MG16:3	347.219
MG18:3	375.251
MG20:3	403.282
MG12:4	289.141
MG14:4	317.172
MG16:4	345.204
MG18:4	373.235
MG20:4	401.266
DG28:0	535.433
DG30:0	563.465
DG32:0	591.496
DG34:0	619.527
DG36:0	647.558
DG38:0	675.59
DG28:1	533.418
DG30:1	561.449
DG32:1	589.48
DG34:1	617.511
DG36:1	645.543
DG38:1	673.574
DG28:2	531.402
DG30:2	559.433
DG32:2	587.465
DG34:2	615.496
DG36:2	643.527
DG38:2	671.558
DG28:3	529.386
DG30:3	557.418
DG32:3	585.449
DG34:3	613.48
DG36:3	641.511
DG38:3	669.543
DG28:4	527.371
DG30:4	555.402
DG32:4	583.433
DG34:4	611.465
DG36:4	639.496
DG38:4	667.527
DG28:5	525.355
DG30:5	553.386
DG32:5	581.418
DG34:5	609.449
DG36:5	637.48
DG38:5	665.511
DG28:6	523.339
DG30:6	551.371
DG32:6	579.402
DG34:6	607.433
DG36:6	635.465
DG38:6	663.496
TG12:0	325.162	6.4889
TG18:0	409.256	15.68
TG24:0	488.395	22.9794
TG30:0	572.489	28.3702
TG36:0	656.582	32.5065
TG42:0	740.676	35.8049
TG44:0	768.708
TG46:0	796.739
TG48:0	824.77	38.3496
TG50:0	852.802
TG52:0	880.833
TG54:0	908.864	40.3586
TG56:0	936.895
TG58:0	964.927
TG60:0	992.958
TG42:1	738.661
TG44:1	766.692
TG46:1	794.723
TG48:1	822.755
TG50:1	850.786
TG52:1	878.817
TG54:1	906.848
TG56:1	934.88
TG58:1	962.911
TG60:1	990.942
TG42:2	736.645
TG44:2	764.676
TG46:2	792.708
TG48:2	820.739
TG50:2	848.77
TG52:2	876.802
TG54:2	904.833
TG56:2	932.864
TG58:2	960.895
TG60:2	988.927
TG42:3	734.629
TG44:3	762.661
TG46:3	790.692
TG48:3	818.723	36.7913
TG50:3	846.755
TG52:3	874.786
TG54:3	902.817	39.1853
TG54:3	902.817	39.4208
TG54:3	902.817	39.3709
TG56:3	930.848
TG58:3	958.88
TG60:3	986.911	40.9444
TG66:3	1071	42.3341
TG42:4	732.614
TG44:4	760.645
TG46:4	788.676
TG48:4	816.708
TG50:4	844.739
TG52:4	872.77
TG54:4	900.802
TG56:4	928.833
TG58:4	956.864
TG60:4	984.895
TG42:5	730.598
TG44:5	758.629
TG46:5	786.661
TG48:5	814.692
TG50:5	842.723
TG52:5	870.755
TG54:5	898.786
TG56:5	926.817
TG58:5	954.848
TG60:5	982.88
TG42:6	728.582
TG44:6	756.614
TG46:6	784.645
TG48:6	812.676
TG50:6	840.708
TG52:6	868.739
TG54:6	896.77	37.6462
TG56:6	924.802
TG58:6	952.833
TG60:6	980.864
TG42:7	726.567
TG44:7	754.598
TG46:7	782.629
TG48:7	810.661
TG50:7	838.692
TG52:7	866.723
TG54:7	894.755
TG56:7	922.786
TG58:7	950.817
TG60:7	978.848
TG42:8	724.551
TG44:8	752.582
TG46:8	780.614
TG48:8	808.645
TG50:8	836.676
TG52:8	864.708
TG54:8	892.739
TG56:8	920.77
TG58:8	948.802
TG60:8	976.833
TG42:9	722.535
TG44:9	750.567
TG46:9	778.598
TG48:9	806.629
TG50:9	834.661
TG52:9	862.692
TG54:9	890.723	35.8382
TG56:9	918.755
TG58:9	946.786
TG60:9	974.817
TG42:10	720.52
TG44:10	748.551
TG46:10	776.582
TG48:10	804.614
TG50:10	832.645
TG52:10	860.676
TG54:10	888.708
TG56:10	916.739
TG58:10	944.77
TG60:10	972.802
TG42:11	718.504
TG44:11	746.535
TG46:11	774.567
TG48:11	802.598
TG50:11	830.629
TG52:11	858.661
TG54:11	886.692
TG56:11	914.723
TG58:11	942.755
TG60:11	970.786
TG42:12	716.489
TG44:12	744.52
TG46:12	772.551
TG48:12	800.582
TG50:12	828.614
TG52:12	856.645
TG54:12	884.676
TG56:12	912.708
TG58:12	940.739
TG60:12	968.77
SQDG28:0	751.37
SQDG30:0	779.401
SQDG32:0	807.432
SQDG34:0	835.464
SQDG36:0	863.495
SQDG38:0	891.526
SQDG40:0	919.558
SQDG28:1	749.354
SQDG30:1	777.385
SQDG32:1	805.417
SQDG34:1	833.448
SQDG36:1	861.479
SQDG38:1	889.511
SQDG40:1	917.542
SQDG28:2	747.338
SQDG30:2	775.37
SQDG32:2	803.401
SQDG34:2	831.432
SQDG36:2	859.464
SQDG38:2	887.495
SQDG40:2	915.526
SQDG28:3	745.323
SQDG30:3	773.354
SQDG32:3	801.385
SQDG34:3	829.417
SQDG36:3	857.448
SQDG38:3	885.479
SQDG40:3	913.511
SQDG28:4	743.307
SQDG30:4	771.338
SQDG32:4	799.37
SQDG34:4	827.401
SQDG36:4	855.432
SQDG38:4	883.464
SQDG40:4	911.495
SQDG28:5	741.292
SQDG30:5	769.323
SQDG32:5	797.354
SQDG34:5	825.385
SQDG36:5	853.417
SQDG38:5	881.448
SQDG40:5	909.479
SQDG28:6	739.276
SQDG30:6	767.307
SQDG32:6	795.338
SQDG34:6	823.37
SQDG36:6	851.401
SQDG38:6	879.432
SQDG40:6	907.464
MGDG28:0	697.486
MGDG30:0	725.517
MGDG32:0	753.549
PC32:6	750.507
MGDG36:0	809.611	28.6472
MGDG38:0	837.643
MGDG40:0	865.674
MGDG28:1	695.471
MGDG30:1	723.502
MGDG32:1	751.533
MGDG34:1	779.564
MGDG36:1	807.596
MGDG38:1	835.627
MGDG40:1	863.658
MGDG28:2	693.455
MGDG30:2	721.486
MGDG32:2	749.517
MGDG34:2	777.549
MGDG36:2	805.58
MGDG38:2	833.611
MGDG40:2	861.643
MGDG28:3	691.439
MGDG30:3	719.471
MGDG32:3	747.502
MGDG34:3	775.533
MGDG36:3	803.564
MGDG38:3	831.596
MGDG40:3	859.627
MGDG28:4	689.423
MGDG30:4	717.455
MGDG32:4	745.486
MGDG34:4	773.517
MGDG36:4	801.549
MGDG38:4	829.58
MGDG40:4	857.611
MGDG28:5	687.408
MGDG30:5	715.439
MGDG32:5	743.471
MGDG34:5	771.502
MGDG36:5	799.533
MGDG38:5	827.564
MGDG40:5	855.596
MGDG28:6	685.392
MGDG30:6	713.423
MGDG32:6	741.455
MGDG34:6	769.486
MGDG36:6	797.517
MGDG38:6	825.549
MGDG40:6	853.58
MGDG28:7	683.377
MGDG29:7	697.392
MGDG30:7	711.408
MGDG32:7	739.439
MGDG34:7	767.471
MGDG36:7	795.502
MGDG38:7	823.533
MGDG40:7	851.564
DGDG28:0	859.539
DGDG30:0	887.57
DGDG32:0	915.601
DGDG34:0	943.633
DGDG36:0	971.664	26.9127
DGDG38:0	999.695
DGDG40:0	1027.73
DGDG28:1	857.523
DGDG30:1	885.555
DGDG32:1	913.586
DGDG34:1	941.617
DGDG36:1	969.649
DGDG38:1	997.68
DGDG40:1	1025.71
DGDG28:2	855.508
DGDG30:2	883.539
DGDG32:2	911.57
DGDG34:2	939.601
DGDG36:2	967.633
DGDG38:2	995.664
DGDG40:2	1023.7
DGDG28:3	853.492
DGDG30:3	881.523
DGDG32:3	909.555
DGDG34:3	937.586
DGDG36:3	965.617
DGDG38:3	993.649
DGDG40:3	1021.68
DGDG28:4	851.476
DGDG30:4	879.508
DGDG32:4	907.539
DGDG34:4	935.57
DGDG36:4	963.601
DGDG38:4	991.633
DGDG40:4	1019.66
DGDG28:5	849.461
DGDG30:5	877.492
DGDG32:5	905.523
DGDG34:5	933.555
DGDG36:5	961.586
DGDG38:5	989.617
DGDG40:5	1017.65
DGDG28:6	847.445
DGDG30:6	875.476
DGDG32:6	903.508
DGDG34:6	931.539
DGDG36:6	959.57
DGDG38:6	987.601
DGDG40:6	1015.63
DGDG28:7	845.429
DGDG30:7	873.461
DGDG32:7	901.492
DGDG34:7	929.523
DGDG36:7	957.555
DGDG38:7	985.586
DGDG40:7	1013.62
PC14:0	496.34	10.7256
PC18:0	552.402	15.4972
PC28:0	706.538
PC32:0	734.569	23.9783
PC32:5	752.523
PC34:0	790.632	27.2228
PC36:0	818.663
PC38:0	846.695
PC28:1	704.523
PC30:1	732.554
PC32:4	754.538
PC34:1	788.616
PC36:1	816.648
PC38:1	844.679
PC28:2	702.507
PC30:2	730.538
PC32:3	756.554
PC34:2	786.601
PC36:2	814.632
PC38:2	842.663
PC28:3	700.491
PC30:3	728.523
PC32:2	758.569
PC34:3	784.585
PC36:3	812.616
PC38:3	840.648
PC28:4	698.476
PC30:4	726.507
PC32:1	760.585
PC34:4	782.569	26.1451
PC36:4	810.601
PC38:4	838.632
PC28:5	696.46
PC30:5	724.491
PC32:0	762.601
PC34:5	780.554
PC36:5	808.585
PC38:5	836.616
PC28:6	694.444
PC30:6	722.476
PS36:6	780.481
PC34:6	778.538
PC36:6	806.569
PC38:6	834.601
PI28:0	789.524
PI30:0	817.555
PI32:0	845.586
PI34:0	873.617
PI36:0	901.649
PI38:0	929.68
PI28:1	787.508
PI30:1	815.539
PI32:1	843.571
PI34:1	871.602
PI36:1	899.633
PI38:1	927.664
PI28:2	785.492
PI30:2	813.524
PI32:2	841.555
PI34:2	869.586
PI36:2	897.617
PI38:2	925.649
PI28:3	783.477
PI30:3	811.508
PI32:3	839.539
PI34:3	867.571
PI36:3	895.602
PI38:3	923.633
PI28:4	781.461
PI30:4	809.492
PI32:4	837.524
PI34:4	865.555
PI36:4	893.586
PI38:4	921.617
PI28:5	779.445
PI30:5	807.477
PI32:5	835.508
PI34:5	863.539
PI36:5	891.571
PI38:5	919.602
PI28:6	777.43
PI30:6	805.461
PI32:6	833.492
PI34:6	861.524
PI36:6	889.555
PI38:6	917.586
PG14:0	479.238	5.7034
PG16:0	507.269	8.2481
PG28:0	689.436
PG30:0	717.468
PG32:0	745.499
PG34:0	773.53
MGDG34:0	781.58
PG38:0	829.593
PG40:0	857.624
PG28:1	687.421
PG30:1	715.452
PG32:1	743.483
PG34:1	577.519	21.2522
PS36:5	782.497
PG38:1	827.577
PG40:1	855.609
PG28:2	685.405
PG30:2	713.436
PG32:2	741.468
PG34:2	769.499
PS36:4	784.512
PG38:2	825.562
PG40:2	853.593
PG28:3	683.389
PG30:3	711.421
PG32:3	739.452
PG34:3	767.483
PS36:3	786.528
PG38:3	823.546
PG40:3	851.577
PG28:4	681.374
PG30:4	709.405
PG32:4	737.436
PG34:4	765.468
PS36:2	788.544
PG38:4	821.53
PG40:4	849.562
PG28:5	679.358
PG30:5	707.389
PG32:5	735.421
PG34:5	763.452
PG36:6	789.468
PG38:5	819.515
PG40:5	847.546
PG28:6	677.342
PG30:6	705.374
PG32:6	733.405
PG34:6	761.436
PS36:1	790.559
PG38:6	817.499
PG40:6	845.53
PE18:0	482.324	13.4045
PE28:0	636.46
PE30:0	664.491
PE32:0	692.523
PE34:0	720.554
PE36:0	748.585
PE38:0	776.616
PE40:0	804.648
PE28:1	634.444
PE30:1	662.476
PE32:1	690.507
PE34:1	718.538	25.1751
PE36:1	746.569	26.7981
PE38:1	774.601
PE40:1	802.632
PE28:2	632.429
PE30:2	660.46
PE32:2	688.491
PE34:2	716.523	24.1927
PE36:2	744.554	25.8212
PE38:2	772.585
PE40:2	800.616
PE28:3	630.413
PE30:3	658.444
PE32:3	686.476
PE34:3	714.507
PE36:3	742.538
PE38:3	770.569
PE40:3	798.601
PE28:4	628.397
PE30:4	656.429
PE32:4	684.46
PE34:4	712.491
PE36:4	740.523	23.7639
PE38:4	768.554
PE40:4	796.585
PE28:5	626.382
PE30:5	654.413
PE32:5	682.444
PE34:5	710.476
PE36:5	738.507
PE38:5	766.538
PE40:5	794.569
PE28:6	624.366
PE30:6	652.397
PE32:6	680.429
PE34:6	708.46
PE36:6	736.491
PE38:6	764.523
PE40:6	792.554
PS28:0	680.45
PS30:0	708.481
PS32:0	736.512
PS34:0	764.544
PG36:5	791.483
PS38:0	820.606
PS40:0	848.638
PS28:1	678.434
PS30:1	706.465
PS32:1	734.497
PS34:1	762.528
PS36:0	792.575
PS38:1	818.591
PS40:1	846.622
PS28:2	676.418
PS30:2	704.45
PS32:2	732.481
PS34:2	760.512
PG36:4	793.499
PS38:2	816.575
PS40:2	844.606
PS28:3	674.403
PS30:3	702.434
PS32:3	730.465
PS34:3	758.497
PG36:3	795.515
PS38:3	814.559
PS40:3	842.591
PS28:4	672.387
PS30:4	700.418
PS32:4	728.45
PS34:4	756.481
PG36:2	603.536	21.9332
PS38:4	812.544
PS40:4	840.575
PS28:5	670.371
PS30:5	698.403
PS32:5	726.434
PS34:5	754.465
PG36:1	605.551	22.89
PS38:5	810.528
PS40:5	838.559
PS28:6	668.356
PS30:6	696.387
PS32:6	724.418
PS34:6	752.45
PG36:0	801.562
PS38:6	808.512
PS40:6	836.544
